# Supplementary material for: On the hunt for the alternate host of Hemileia vastatrix
Source: Ecol Evol. 2019 Nov 23;9(23):13619–31. doi: 10.1002/ece3.5755 (PMC6912922; doi:10.1002/ece3.5755)
Supplement: Supplementary file 1 [file ECE3-9-13619-s001.xlsx]

## Sheet: Initial Plant Species Pool
Plant Species	1. Co-occurrence with native (undomesticated) Coffea spp. at a site of origin (% or PNV grading)	Vegetative zone	2a. Co-occurrence at the site of first discovery of CLR	Vegetative zone	2b. Co-occurrence at the site of first major outbreak of CLR	3. Susceptibility to Hemiliea spp. or other fungal rust pathogens	Code
Antidesma venosum E.Mey. ex Tul.	Marginal species (1)	Evergreen and semi-evergreen bushland and thicket (Be)	Marginal species (1)	Lake Victoria transitional rain forest (Ff)	No (but occurences known in Indonesia)	Genus is susceptible to Hemileia antidesmae (MyCoPortal, 2018)	N/A	stated when information cannot be confirmed
Abutilon sp.	0.14	N/A	N/A	N/A	N/A	-	-	stated when search not conducted due to a lack of fulfilment of the criteria 1 or 2a/b.
Acacia abyssinica Hochst. ex Benth.	Species present (2)	Afromontane rain forest (Fa) and Afromontane undifferentiated forest (Fb)	Species present (1) and marginal species (1)	Afromontane rain forest (Fa) and Lake Victoria transitional rain forest (Ff)	Acacia decurrens Acacia leucophloea Acacia mangium Acacia melanoxylon Acacia planifrons reported	No	No	stated when search was conducted and no reports were found
Acacia brevispica	Characteristic species (1)	Evergreen and semi-evergreen bushland and thicket (Be)	N/A	N/A	Acacia decurrens Acacia leucophloea Acacia mangium Acacia melanoxylon Acacia planifrons reported	No
Acacia drepanolobium	Characteristic species (1) and species present (1)	Evergreen and semi-evergreen bushland and thicket (Be) and Acacia-Commiphora deciduous wooded grassland (Wd)	N/A	N/A	Acacia decurrens Acacia leucophloea Acacia mangium Acacia melanoxylon Acacia planifrons reported	No
Acacia gerrardii	Characteristic species (1) and species present (1)	Evergreen and semi-evergreen bushland and thicket (Be) and Acacia-Commiphora deciduous wooded grassland (Wd)	N/A	N/A	Acacia decurrens Acacia leucophloea Acacia mangium Acacia melanoxylon Acacia planifrons reported	No
Acacia hockii	Characteristic species (1) and species present (1)	Evergreen and semi-evergreen bushland and thicket (Be) and Acacia-Commiphora deciduous wooded grassland (Wd)	N/A	N/A	Acacia decurrens Acacia leucophloea Acacia mangium Acacia melanoxylon Acacia planifrons reported	No
Acacia kirkii	Characteristic species (1)	Evergreen and semi-evergreen bushland and thicket (Be)	N/A	N/A	Acacia decurrens Acacia leucophloea Acacia mangium Acacia melanoxylon Acacia planifrons reported	No
Acacia lahai Steud. & Hochst. ex Benth.	Species present (2) and marginal species (1)	Afromontane rain forest (Fa), afromontane undifferentiated forest (Fb) and evergreen and semi-evergreen bushland and thicket (Be)	Marginal species (1) and species present (1)	Lake Victoria transitional rain forest (Ff) and Afromontane rain forest (Fa)	Acacia decurrens Acacia leucophloea Acacia mangium Acacia melanoxylon Acacia planifrons reported	No
Acacia mellifera	Species present (1)	Evergreen and semi-evergreen bushland and thicket (Be)	N/A	N/A	Acacia decurrens Acacia leucophloea Acacia mangium Acacia melanoxylon Acacia planifrons reported	No
Acacia nilotica	Characteristic species (1) and marginal species (1)	Acacia-Commiphora deciduous wooded grassland (Wd) and Evergreen and semi-evergreen bushland and thicket (Be)	N/A	N/A	N/A	-
Acacia polyacantha	Marginal species (1) and species present (1)	Evergreen and semi-evergreen bushland and thicket (Be) and Acacia-Commiphora deciduous wooded grassland (Wd)	N/A	N/A	N/A	-
Acacia senegal	Characteristic species (1) and species present (1)	Evergreen and semi-evergreen bushland and thicket (Be) and Acacia-Commiphora deciduous wooded grassland (Wd)	N/A	N/A	Acacia decurrens Acacia leucophloea Acacia mangium Acacia melanoxylon Acacia planifrons reported	No
Acacia seyal	Characteristic species (1) and species present (1)	Evergreen and semi-evergreen bushland and thicket (Be) and Acacia-Commiphora deciduous wooded grassland (Wd)	N/A	N/A	Acacia decurrens Acacia leucophloea Acacia mangium Acacia melanoxylon Acacia planifrons reported	No
Acacia sieberiana	Species present (1)	Acacia-Commiphora deciduous wooded grassland (Wd)	N/A	N/A	Acacia decurrens Acacia leucophloea Acacia mangium Acacia melanoxylon Acacia planifrons reported	No
Acacia tortilis	Characteristic species (1)	Acacia-Commiphora deciduous wooded grassland (Wd)	N/A	N/A	Acacia decurrens Acacia leucophloea Acacia mangium Acacia melanoxylon Acacia planifrons reported	No
Acacia xanthophloea	Species present (1)	Acacia-Commiphora deciduous wooded grassland (Wd)	N/A	N/A	Acacia decurrens Acacia leucophloea Acacia mangium Acacia melanoxylon Acacia planifrons reported	No
Acalypha psilostachya Hochst. ex A. Rich.	0.08	N/A	N/A	N/A	No	-
Acanthus eminens C. B. Clark	0.2	N/A	N/A	N/A	No	-
Achyranthes aspera L.	0.23	N/A	N/A	N/A	No (but occurrences known in India)	-
Acokanthera oppositifolia	Characteristic species (1)	Evergreen and semi-evergreen bushland and thicket (Be)	N/A	N/A	No	-
Acokanthera schimperi	Characteristic species (1) and species present (1)	Evergreen and semi-evergreen bushland and thicket (Be) and afromontane undifferentiated forest (Fb)	N/A	N/A	No	-
Adenia rumicifolia Engl. & Harms	0.03	N/A	N/A	N/A	N/A	-
Adenostemma sp.	0.01	N/A	N/A	N/A	N/A	-
Aerangis luteoalba Schltr.	0.01	N/A	N/A	N/A	N/A	-
Afrocarpus falcatus (Thunb.) C.N.Page	Species present (1) and characteristic species (1)	Afromontane rain forest (Fa) and afromontane undifferentiated forest (Fb)	Marginal species (1) and species present (1)	Lake Victoria transitional rain forest (Ff) and afromontane rain forest (Fa)	No	-
Afrocarpus usambarensis (Pilg.) C.N.Page	Marginal species (1)	Afromontane rain forest (Fa)	Marginal species (1)	Afromontane rain forest (Fa)	No	-
Agauria salicifolia f. salicifolia	Species present (2)	Afromontane rain forest (Fa) and afromontane undifferentiated forest (Fb)	Species present (1) and marginal species (1)	Afromontane rain forest (Fa) and Lake Victoria transitional rain forest (Ff)	No	No
Ageratum conyzoides L.	0.04	N/A	N/A	N/A	N/A	-
Alangium chinense (lour.) Harms	0.02	N/A	Characteristic present (1)	Lake Victoria transitional rain forest (Ff)	No	-
Albizia amara	Marginal species (1)	Evergreen and semi-evergreen bushland and thicket (Be)	N/A	N/A	N/A	-
Albizia coriaria Oliv.	Species present (1)	Evergreen and semi-evergreen bushland and thicket (Be)	Species present (1)	Lake Victoria drier peripheral semi-evergreen Guineo-Congolian rain forest (Fi)	Albizia falcataria Albizia lebbek Albizia odoratissima Albizia saman reported	No
Albizia grandibracteata Taub.	Species present (1)	Afromontane rain forest (Fa)	Species present (2) and characteristic species (1)	Afromontane rain forest (Fa), Lake Victoria transitional rain forest (Ff) and Lake Victoria drier peripheral semi-evergreen Guineo-Congolian rain forest (Fi)	Albizia falcataria Albizia lebbek Albizia odoratissima Albizia saman reported	No
Albizia gummifera C.A.Sm.	Species present (2)	Afromontane undifferentiated forest (Fb) and Afromontane rain forest (Fa)	Characteristic present (1) and species present (2)	Lake Victoria transitional rain forest (Ff), Lake Victoria drier peripheral semi-evergreen Guineo-Congolian rain forest (Fi) and Afromontane rain forest (Fa)	Albizia falcataria Albizia lebbek Albizia odoratissima Albizia saman reported	No
Albizia schimperiana Oliv.	Species present (1)	Afromontane rain forest (Fa)	Species present (1)	Afromontane rain forest (Fa)	Albizia falcataria Albizia lebbek Albizia odoratissima Albizia saman reported	No
Albizia zygia J.F.Macbr.	Marginal species (1)	Evergreen and semi-evergreen bushland and thicket (Be)	Species present (2)	Lake Victoria drier peripheral semi-evergreen Guineo-Congolian rain forest (Fi) and Lake Victoria transitional rain forest (Ff)	No	-
Alchemilla adolfi-friederici Engl.	0.04	N/A	Only Celtis adolfi-friderici (Characteristic species 1) and Pouteria adolfi-friedericii (marginal speceis 2)	N/A	No	Genus susceptible to Trachyspora alchemillae (Pers.) Fuckel in the uredinal rust stage (II) (Helfer, 2005; MyCoPortal 2018)
Alchornea hirtella Benth.	Marginal species (1)	Afromontane rain forest (Fa)	Species present (1) and marginal species (1)	Lake Victoria transitional rain forest (Ff) and Afromontane rain forest (Fa)	No	-
Allophylus abyssinicus (Hochst) Radlk	7%/ Species present (2)	Afromontane undifferentiated forest (Fb) and Afromontane rain forest (Fa)	Species present (2)	Lake Victoria transitional rain forest (Ff) and Afromontane rain forest (Fa)	Allophylus cobbe reported	No
Allophylus africanus P.Beauv.	Characteristic species (1) and species present (1)	Evergreen and semi-evergreen bushland and thicket (Be) and Afromontane rain forest (Fa)	Species present (1)	Afromontane rain forest (Fa)	No	No
Allophylus macrobotrys Gilg	0.6	N/A	Only Allophylus abyssinicus (species present 1) and Allophylus rubifolius (marginal species 1)	N/A	No	-
Allophylus rubifolius Engl.	Marginal species (1)	Evergreen and semi-evergreen bushland and thicket (Be)	Marginal species (1)	Lake Victoria transitional rain forest (Ff)	No	-
Aloe kedongensis	Characteristic species (1)	Evergreen and semi-evergreen bushland and thicket (Be)	N/A	-	No	-
Aningeria altissima (A. Chev.) Aubrev. & Pellegr. Accepted name: Pouteria altissima (A.Chev.) Baehni	0.01	N/A	Characateristic species (2) and Species present (1)	N/A	No	-
Annona senegalensis	Marginal species (1)	Evergreen and semi-evergreen bushland and thicket (Be)	N/A	-	-	-
Anthocleista grandiflora	Species present (1)	Afromontane rain forest (Fa)	Species present (1)	Afromontane rain forest (Fa) and Lake Victoria transitional rain forest (Ff)	No	No
Apodytes dimidiata E.Mey. ex Arn.	Characteristic species (1), marginal species (1) and species present (1)	Afromontane undifferentiated forest (Fb), Evergreen and semi-evergreen bushland and thicket (Be) and Afromontane rain forest (Fa)	Characteristic species (1) and species present (1)	Lake Victoria transitional rain forest (Ff) and Afromontane rain forest (Fa)	Yes - https://www.gbif.org/occurrence/1096737915 (Telenius A, Shah M (2016). Phanerogamic Botanical Collections (S). GBIF-Sweden. Occurrence Dataset https://doi.org/10.15468/yo3mmu accessed via GBIF.org on 2018-03-06. https://www.gbif.org/occurrence/1096737915 )	No
Aspilia mossambicensis	Characteristic species (1)	Evergreen and semi-evergreen bushland and thicket (Be)	N/A	-	No	-
Asplenium aethiopicum (Burm. f.) Kaulf.	0.01	N/A	N/A	-	-	-
Asplenium sandersonii Hook.	0.03	N/A	N/A	-	-	-
Asplenium sp.	0.1	N/A	N/A	-	-	-
Asystasia gangetica (L.) T.Anderson	0.03	N/A	N/A	-	-	-
Azima tetracantha	Characteristic species (1)	Evergreen and semi-evergreen bushland and thicket (Be)	N/A	-	No	-
Balanites aegyptiaca	Marginal species (1)	Evergreen and semi-evergreen bushland and thicket (Be)	N/A	-	-	-
Balthasaria schliebenii (Melch.) Verdc.	Species present (1)	Afromontane rain forest (Fa)	Species present (1)	Afromontane rain forest (Fa)	No	No
Berberis holstii Engl.	Species present (2) and Marginal species (1)	Afromontane undifferentiated forest (Fb), Evergreen and semi-evergreen bushland and thicket (Be) and Afromontane rain forest (Fa)	Marginal species (1)	Afromontane rain forest (Fa)	No	-
Berchemia discolor	Species present (1)	Evergreen and semi-evergreen bushland and thicket (Be)	N/A	-	No	-
Bersama abyssinica	75.6% and species present (2)	Afromontane rain forest (Fa) and Afromontane undifferentiated forest (Fb)	Species present (2)	Afromontane rain forest (Fa) and Lake Victoria transitional rain forest (Ff)	No	No
Blighia unijugata Baker	Marginal species (2)	Afromontane rain forest (Fa) and Afromontane undifferentiated forest (Fb)	Species present (2) and Marginal species (1)	Lake Victoria drier peripheral semi-evergreen Guineo-Congolian rain forest (Fi), Lake Victoria transitional rain forest (Ff) and Afromontane rain forest (Fa)	No	-
Boscia angustifolia	Marginal species (1)	Evergreen and semi-evergreen bushland and thicket (Be)	N/A	-	-	-
Bridelia brideliifolia (Pax) Fedde	Species present (1)	Afromontane rain forest (Fa)	Species present (1) and Marginal species (1)	Afromontane rain forest (Fa) and Lake Victoria transitional rain forest (Ff)	No	No
Bridelia micrantha Baill.	Marginal species (1)	Evergreen and semi-evergreen bushland and thicket (Be)	Species present (1)	Lake Victoria transitional rain forest (Ff)	No	-
Bridelia scleroneura	Species present (1)	Evergreen and semi-evergreen bushland and thicket (Be)	N/A	-	No	-
Buddleja polystachya Fresen.	Species present (1)	Afromontane undifferentiated forest (Fb)	Marginal species (1)	Lake Victoria transitional rain forest (Ff)	No (but occurrences known in Colombia)	-
Cadaba farinosa	Species present (1)	Evergreen and semi-evergreen bushland and thicket (Be)	N/A	-	No	-
Caesalpinia volkensii Harms	0.02	N/A	Marginal species (1)	Lake Victoria transitional rain forest (Ff)	No	-
Calodendrum capense	Characteristic species (1)	Evergreen and semi-evergreen bushland and thicket (Be)	N/A	-	No	-
Calpurnia aurea Benth.	0.2	N/A	N/A	-	-	-
Canthium keniense	Characteristic species (1)	Evergreen and semi-evergreen bushland and thicket (Be)	N/A	N/A	Canthium dicoccum Canthium montanum reported	Genus susceptible to Hemileia canthii
Canthium lactescens	Species present (1)	Evergreen and semi-evergreen bushland and thicket (Be)	N/A	N/A	Canthium dicoccum Canthium montanum reported	Genus susceptible to Hemileia canthii
Canthium oligocarpum Hiern	0.22	N/A	N/A	-	Canthium dicoccum Canthium montanum reported	Genus susceptible to Hemileia canthii
Capparis fascicularis	Characteristic species (1)	Evergreen and semi-evergreen bushland and thicket (Be)	N/A	-	No	-
Capparis tomentosa	Characteristic species (1)	Evergreen and semi-evergreen bushland and thicket (Be)	N/A	-	No	-
Capsicum Frutescens L.	0.01	N/A	N/A	-	-	-
Carapa procera DC.	Species present (1)	Afromontane rain forest (Fa)	Characteristic species (1) and Species present (1)	Lake Victoria transitional rain forest (Ff) and Afromontane rain forest (Fa)	No (but high occurrences known throughout South America)	No
Carissa edulis (Forsk.) Vahl	0.14	N/A	N/A	-	-	-
Carissa spinarum	Characteristic species (1) and Species present (1)	Evergreen and semi-evergreen bushland and thicket (Be) and Afromontane undifferentiated forest (Fb)	N/A	-	No	-
Casearia battiscombei R.E.Fr.	Species present (1)	Afromontane rain forest (Fa)	Species present (2)	Afromontane rain forest (Fa) and Lake Victoria transitional rain forest (Ff)	No	No
Cassine buchananii Loes.	Characteristic species (1) and Marginal species (1)	Evergreen and semi-evergreen bushland and thicket (Be) and Afromontane rain forest (Fa)	Marginal species (1)	Afromontane rain forest (Fa)	No	-
Cassipourea malosana Alston	13%/ Characteristic species (1) and Species present (1)	Afromontane undifferentiated forest (Fb) and Afromontane rain forest (Fa)	Species present (2)	Afromontane rain forest (Fa) and Lake Victoria transitional rain forest (Ff)	Yes (P. S. Ashton and C. V. S. Gunatilleke 1987)	No
Cassipourea ruwensorensis Alston	Species present (1)	Afromontane rain forest (Fa)	Species present (2) and Marginal species (1)	Afromontane rain forest (Fa), Lake Victoria transitional rain forest (Ff) and Lake Victoria drier peripheral semi-evergreen Guineo-Congolian rain forest (Fi)	Yes (P. S. Ashton and C. V. S. Gunatilleke 1987)	No
Catha edulis Forssk.	Species present (3)	Afromontane undifferentiated forest (Fb), Evergreen and semi-evergreen bushland and thicket (Be) and Afromontane rain forest (Fa)	Species present (1)	Afromontane rain forest (Fa)	No	No
Celosia schweinfurthiana Schinz	0.01	N/A	N/A	-	-	-
Celtis africana Burm. f.	95.6% / species present (2)	Afromontane rain forest (Fa) and Afromontane undifferentiated forest (Fb)	Characteristic species (1), species present (1) and marginal species (1)	Lake Victoria drier peripheral semi-evergreen Guineo-Congolian rain forest (Fi), Afromontane rain forest (Fa) and Lake Victoria transitional rain forest (Ff)	No	-
Celtis gomphophylla Baker	3% / Marginal species (1)	Afromontane rain forest (Fa)	Characteristic species (2) and Marginal species (1)	Lake Victoria transitional rain forest (Ff), Lake Victoria drier peripheral semi-evergreen Guineo-Congolian rain forest (Fi) and Afromontane rain forest (Fa)	No (fbut occurrences known in South America)	-
Cheilanthes farinosa Forsk.	0.02	N/A	N/A	-	-	-
Chionanthus mildbraedii (Gilg & G.Schellenb.) Stearn	0.06	N/A	N/A	-	-	-
Chlorophytum sp.	0.01	N/A	N/A	-	-	-
Chrysophyllum gorungosanum Engl.	Characteristic species (1)	Afromontane rain forest (Fa)	Characteristic species (2) and Species present (1)	Afromontane rain forest (Fa) and Lake Victoria transitional rain forest (Ff) and Lake Victoria drier peripheral semi-evergreen Guineo-Congolian rain forest (Fi)	No	No
Cissus quadrangularis L.	1%/ Characteristic species (1)	Evergreen and semi-evergreen bushland and thicket (Be)	N/A	-	-	-
Cissus rotundifolia	Characteristic species (1)	Evergreen and semi-evergreen bushland and thicket (Be)	N/A	-	No	-
Citrus aurantium L.	0.25	N/A	N/A	-	-	-
Clausena anisata	Species present (2) and Marginal species (1)	Afromontane rain forest (Fa), afromontane undifferentiated forest (Fb) and evergreen and semi-evergreen bushland and thicket (Be)	Species present (2) and Marginal species (1)	Lake Victoria transitional rain forest (Ff), Afromontane rain forest (Fa) and Lake Victoria drier peripheral semi-evergreen Guineo-Congolian rain forest (Fi)	No	No
Clerodendrum myricoides	Species present (2)	Afromontane undifferentiated forest (Fb) and Evergreen and semi-evergreen bushland and thicket (Be)	N/A	-	Clerodendrum inerme reported	Genus is susceptible to Hemileia scholzii
Cola greenwayi Brenan	Characteristic species (1)	Afromontane rain forest (Fa)	Characteristic species (1)	Afromontane rain forest (Fa)	No	No
Combretum molle	Marginal species (1)	Evergreen and semi-evergreen bushland and thicket (Be)	N/A	-	-	-
Commiphora africana	Marginal species (1)	Evergreen and semi-evergreen bushland and thicket (Be)	N/A	-	-	-
Commiphora schimperi	Characteristic species (1)	Acacia-Commiphora deciduous wooded grassland (Wd)	N/A	-	No	-
Conyza sp.	0.01	N/A	N/A	-	-	-
Cordia africana Lam.	3%/ Marginal species (2)	Afromontane rain forest (Fa) and Afromontane undifferentiated forest (Fb)	Species present (1) and marginal (1)	Lake Victoria transitional rain forest (Ff) and Afromontane rain forest (Fa)	No	-
Cordia monoica	Characteristic species (1) and Marginal species (1)	Acacia-Commiphora deciduous wooded grassland (Wd) and Evergreen and semi-evergreen bushland and thicket (Be)	N/A	-	-	-
Cornus volkensii Harms	Species present (2)	Afromontane rain forest (Fa) and Afromontane undifferentiated forest (Fb)	Species present (1)	Afromontane rain forest (Fa)	No	Genus is susceptible to rust fungus: Puccinia porphyrogenita M.A. Curtis reported on Cornus canadensis in either the uredinal (II) and telial (III) rust stages (Arthur, 1934 pp. 251; MyCoPortal 2018)
Crotalaria agatiflora Schweinf.	Marginal species (1)	Evergreen and semi-evergreen bushland and thicket (Be)	Marginal species (1)	Lake Victoria transitional rain forest (Ff)	Maybe of interest (found in Southern India -Tamil region)	-
Croton dichogamus Pax	Characteristic species (1)	Evergreen and semi-evergreen bushland and thicket (Be)	N/A	-	Maybe of interest (Croton moonii Thwaites is present in Sri Lanka)	Genus is susceptible to rust fungus: Bubakia crotonis Arthur reported on Croton argyranthemus, C. californicus, C. capitatus, C. engelmannii, C.monanthogynus, C. punctatus and C. texenis in either the uredinal (II) and telial (III) rust stages (Arthur, 1934 pp. 60; MyCoPortal 2018)
Croton macrostachyus Hochst. ex Delile	73.3% /species present (2) and marginal species (1)	Afromontane rain forest (Fa), afromontane undifferentiated forest (Fb) and evergreen and semi-evergreen bushland and thicket (Be) and Evergreen and semi-evergreen bushland and thicket (Be)	Species present (3)	Lake Victoria transitional rain forest (Ff), Afromontane rain forest (Fa) and Lake Victoria drier peripheral semi-evergreen Guineo-Congolian rain forest (Fi)	Maybe of interest (Croton moonii Thwaites is present in Sri Lanka)	Genus is susceptible to rust fungus: Bubakia crotonis Arthur reported on Croton argyranthemus, C. californicus, C. capitatus, C. engelmannii, C.monanthogynus, C. punctatus and C. texenis in either the uredinal (II) and telial (III) rust stages (Arthur, 1934 pp. 60; MyCoPortal 2018)
Croton megalocarpus Hutch.	Marginal species (2)	Afromontane rain forest (Fa) and Afromontane undifferentiated forest (Fb)	Species present (1) and Marginal species (1)	Lake Victoria transitional rain forest (Ff),Lake Victoria drier peripheral semi-evergreen Guineo-Congolian rain forest (Fi) and Afromontane rain forest (Fa)	Maybe of interest (Croton moonii Thwaites is present in Sri Lanka)	-
Croton sylvaticus Hochst.	Species present (1)	Afromontane rain forest (Fa)	Species present (1)	Afromontane rain forest (Fa) abd Lake Victoria transitional rain forest (Ff)	Maybe of interest (Croton moonii Thwaites is present in Sri Lanka)	Genus is susceptible to rust fungus: Bubakia crotonis Arthur reported on Croton argyranthemus, C. californicus, C. capitatus, C. engelmannii, C.monanthogynus, C. punctatus and C. texenis in either the uredinal (II) and telial (III) rust stages (Arthur, 1934 pp. 60; MyCoPortal 2018)
Cuscuta sp.	0.01	N/A	N/A	-	-	-
Cussonia arborea	Marginal species (1)	Evergreen and semi-evergreen bushland and thicket (Be)	N/A	-	-	-
Cussonia holstii	Characteristic species (1) and species present (1)	Evergreen and semi-evergreen bushland and thicket (Be) and Afromontane undifferentiated forest (Fb)	N/A	-	No	-
Cussonia spicata Thunb.	Species present (2)	Afromontane rain forest (Fa) and Afromontane undifferentiated forest (Fb)	Species present (1)	Afromontane rain forest (Fa)	No (but occurences known in Brazil)	No
Cyathea dregei Kze.	Characteristic species (1)	Afromontane rain forest (Fa)	Characteristic species (1)	Afromontane rain forest (Fa)	No (but occurences known in Indonesia)	No
Cyathea humilis Hier.	Characteristic species (1)	Afromontane rain forest (Fa)	Characteristic species (1)	Afromontane rain forest (Fa)	No	No
Cyathea manniana Hook.	Characteristic species (1)	Afromontane rain forest (Fa)	Characteristic species (1) and Species present (1)	Afromontane rain forest (Fa) and Lake Victoria transitional rain forest (Ff)	No	No
Cylicomorpha parviflora Urb.	Characteristic species (1)	Afromontane rain forest (Fa)	Characteristic species (1)	Afromontane rain forest (Fa)	No	No
Cynoglossum coeruleum Hochst ex DC.	0.02	N/A	N/A	-	-	-
Cyperus sp.	0.11	N/A	N/A	-	-	-
Dalbergia lactea Vatke	0.03	N/A	N/A	-	-	-
Desmodium repandum Vahl	0.26	N/A	N/A	-	-	-
Dichrostachys cinerea	Species present (1)	Evergreen and semi-evergreen bushland and thicket (Be)	N/A	-	No	-
Diospyros abyssinica (Hiern) F.White	75.6% / characteristics species (1) and species present (1)	Afromontane undifferentiated forest (Fb) and Afromontane rain forest (Fa)	Characteristic (1) and species present (2)	Lake Victoria transitional rain forest (Ff), Lake Victoria drier peripheral semi-evergreen Guineo-Congolian rain forest (Fi) and Afromontane rain forest (Fa)	Diospyros ebenum Diospyros malabarica Diospyros melanoxylon Diospyros oocarpa Diospyros ovalifolia reported in Sri Lanka	No
Discopodium penninervium Hochst.	Species present (1) and Marginal species (1)	Afromontane undifferentiated forest (Fb) and Afromontane rain forest (Fa)	Marginal species (1)	Afromontane rain forest (Fa)	No	-
Dodonaea viscosa L.	Characteristic species (1), Species present (1) and Marginal species (1)	Evergreen and semi-evergreen bushland and thicket (Be), Afromontane undifferentiated forest (Fb) and Afromontane rain forest (Fa)	Marginal species (1)	Afromontane rain forest (Fa)	No (but occurences known in Africa, Southern India and South America)	-
Dombeya burgessiae	Characteristic species (1)	Evergreen and semi-evergreen bushland and thicket (Be)	N/A	-	No	-
Dombeya rotundifolia	Marginal species (1)	Evergreen and semi-evergreen bushland and thicket (Be)	N/A	-	-	-
Dombeya torrida (J.F.Gmel.) Bamps	Species present (2)	Afromontane rain forest (Fa) and Afromontane undifferentiated forest (Fb)	Species present (2)	Lake Victoria transitional rain forest (Ff) and Afromontane rain forest (Fa)	No	No
Dovyalis abyssinica	Species present (1) and Marginal species (2)	Afromontane undifferentiated forest (Fb), Afromontane rain forest (Fa) and Evergreen and semi-evergreen bushland and thicket (Be)	N/A	-	No	-
Dovyalis abyssinica Warb.	Species present (1) and Marginal species (2)	Afromontane undifferentiated forest (Fb), Evergreen and semi-evergreen bushland and thicket (Be) and Afromontane rain forest (Fa)	Marginal species (2)	Lake Victoria transitional rain forest (Ff) adn Afromontane rain forest (Fa)	No	-
Dovyalis macrocalyx Warb	Marginal species (2)	Afromontane rain forest (Fa) and Afromontane undifferentiated forest (Fb)	Species present (1) and Marginal species (1)	Lake Victoria transitional rain forest (Ff) and Afromontane rain forest (Fa)	No	-
Dracaena afromontana	N/A	N/A	N/A	-	-	-
Dracaena ellenbeckiana	Characteristic species (1)	Evergreen and semi-evergreen bushland and thicket (Be)	N/A	-	No	-
Dracaena fragrans Ker Gawl.	Marginal species (1)	Afromontane rain forest (Fa)	Marginal species (3)	Afromontane rain forest (Fa),Lake Victoria drier peripheral semi-evergreen Guineo-Congolian rain forest (Fi) and Lake Victoria transitional rain forest (Ff)	Yes (https://www.gbif.org/species/5304583)	-
Dracaena steudneri Eng.	5% / Species present (2)	Afromontane rain forest (Fa) and Afromontane undifferentiated forest (Fb)	Species present (2)	Lake Victoria transitional rain forest (Ff) and Afromontane rain forest (Fa)	No	No
Drypetes gerrardii	Characteristic species (1)	Evergreen and semi-evergreen bushland and thicket (Be)	N/A	N/A	Drypetes sepiaria reported	No
Ehretia cymosa Thonn.	64.4% /species present (2)	Afromontane rain forest (Fa) and Afromontane undifferentiated forest (Fb)	Characteristic (1) and species present (1)	Lake Victoria transitional rain forest (Ff) and Afromontane rain forest (Fa)	No	-
Ekebergia capensis Sparrm.	Characteristic species (1) and species present (1)	Afromontane undifferentiated forest (Fb) and Afromontane rain forest (Fa)	Species present (2)	Lake Victoria transitional rain forest (Ff) and Afromontane rain forest (Fa)	No	No
Embelia schimperi Vatke	Marginal species (1)	Afromontane rain forest (Fa)	Species present (1) and Marginal species (1)	Lake Victoria transitional rain forest (Ff) and Afromontane rain forest (Fa)	No	-
Ensete ventricosum (Welw.) Cheesman	Marginal species (1)	Afromontane rain forest (Fa)	Marginal species (2)	Afromontane rain forest (Fa) and Lake Victoria transitional rain forest (Ff)	No (but occurences known in Africa, Centra America and Asia)	-
Entandrophragma excelsum Sprague	Characteristic species (1)	Afromontane rain forest (Fa)	Characteristic species (1) and species present (2)	Afromontane rain forest (Fa), Lake Victoria drier peripheral semi-evergreen Guineo-Congolian rain forest (Fi) and Lake Victoria transitional rain forest (Ff)	No	No
Erica arborea	Species present (1)	Afromontane undifferentiated forest (Fb)	N/A	-	No	-
Erythrina abyssinica	Species present (1) and Marginal species (1)	Afromontane undifferentiated forest (Fb) and Evergreen and semi-evergreen bushland and thicket (Be)	N/A	-	No	-
Erythrina brucei	Species present (1)	Afromontane undifferentiated forest (Fb)	N/A	-	No	-
Erythrococca bongensis	Characteristic species (1)	Evergreen and semi-evergreen bushland and thicket (Be)	N/A	-	No	-
Erythrococca trichogyne Prain	0.1	N/A	N/A	-	-	-
Erythroxylum fischeri Engl.	0.01	N/A	N/A	-	-	-
Euclea divinorum	Characteristic species (1) adn Species present (1)	Evergreen and semi-evergreen bushland and thicket (Be) and Afromontane undifferentiated forest (Fb)	N/A	-	-	-
Euclea racemosa	Characteristic species (1) adn Species present (1)	Evergreen and semi-evergreen bushland and thicket (Be) and Afromontane undifferentiated forest (Fb)	N/A	-	-	-
Euclea schimperi (A.DC.) Dandy(A. DC.) Dandoy	0.04	N/A	N/A	-	-	-
Eugenia capensis Harv.	Marginal species (1)	Afromontane rain forest (Fa)	Marginal species (2)	Afromontane rain forest (Fa) adn Lake Victoria transitional rain forest (Ff)	Eugenia spp. are present in Sri Lanka	-
Euphorbia abyssinica J.F.Gmel.	Species present (2)	Afromontane rain forest (Fa) and Afromontane undifferentiated forest (Fb)	Species present (1)	Afromontane rain forest (Fa)	No (but Euphorbiacea family are present in Sri Lanka	Genus is susceptible to rust fungus: Melampsora euphorbiae (Ficinus & C. Schub.) Castagne is found on a wide range of Euphorbia spp. in either I, II, III or 0 rust stages (Wilson, 1966 pp. 68 and Arthur, 1934 pp.309; MyCoPortal 2018)
Euphorbia candelabrum	Characteristic species (1)	Evergreen and semi-evergreen bushland and thicket (Be)	N/A	-	No (but Euphorbiacea family are present in Sri Lanka)	-
Euphorbia tirucalli	Species present (2)	Afromontane undifferentiated forest (Fb) and Evergreen and semi-evergreen bushland and thicket (Be)	N/A	-	No (Euphorbiacea family are present in Sri lanka)	-
Fagaropsis angolensis (Eng.) Del.	1% / marginal species (2)	Afromontane rain forest (Fa) and Afromontane undifferentiated forest (Fb)	Species present (2) and marginal (1)	Lake Victoria transitional rain forest (Ff), Lake Victoria drier peripheral semi-evergreen Guineo-Congolian rain forest (Fi) and Afromontane rain forest (Fa)	No	-
Faurea rochetiana	Marginal species (1)	Evergreen and semi-evergreen bushland and thicket (Be)	N/A	-	-	-
Faurea saligna	Species present (1) and Marginal species (1)	Afromontane undifferentiated forest (Fb) and Evergreen and semi-evergreen bushland and thicket (Be)	N/A	-	No	-
Ficalhoa laurifolia Hiern	Characteristic species (1)	Afromontane rain forest (Fa)	Characteristic species (1) and Marginal species (1)	Afromontane rain forest (Fa) and Lake Victoria transitional rain forest (Ff)	No	No
Ficus exasperata Vahl	Marginal species (1)	Afromontane rain forest (Fa)	Species present (1) and Marginal species (1)	Lake Victoria transitional rain forest (Ff) and Afromontane rain forest (Fa)	No	-
Ficus glumosa	Marginal species (1)	Evergreen and semi-evergreen bushland and thicket (Be)	N/A	-	-	-
Ficus natalensis Hochst.	Marginal species (1)	Afromontane rain forest (Fa)	Species present (1) and Marginal species (1)	Lake Victoria transitional rain forest (Ff) and Afromontane rain forest (Fa)	No	-
Ficus ovata Vahl	Species present (2)	Afromontane rain forest (Fa) and Afromontane undifferentiated forest (Fb)	Species present (1)	Afromontane rain forest (Fa)	No	Genus is susceptible to rust fungus: Physopella fici (Castagne) Arthur reported on Ficus carica in in either the uredinal (II) and telial (III) rust stages (Arthur, 1934 pp. 61; MyCoPortal 2018)
Ficus sur Forssk.	1%/ Species present (2)	Afromontane rain forest (Fa) and Afromontane undifferentiated forest (Fb)	Species present (2)	Lake Victoria transitional rain forest (Ff) and Afromontane rain forest (Fa)	No	Genus is susceptible to rust fungus: Physopella fici (Castagne) Arthur reported on Ficus carica in in either the uredinal (II) and telial (III) rust stages (Arthur, 1934 pp. 61; MyCoPortal 2018)
Ficus thonningii Blume	Species present (2)	Afromontane rain forest (Fa) and Afromontane undifferentiated forest (Fb)	Species present (2)	Lake Victoria transitional rain forest (Ff) and Afromontane rain forest (Fa)	No (but occurences known in Africa, Asia and South America)	Genus is susceptible to rust fungus: Physopella fici (Castagne) Arthur reported on Ficus carica in in either the uredinal (II) and telial (III) rust stages (Arthur, 1934 pp. 61; MyCoPortal 2018)
Ficus vasta Forssk.	N/A	N/A	N/A	-	-	-
Filicium decipiens (Wight & Arn.) Thwaites ex Hook.f.	0.2	N/A	N/A	-	-	-
Finger euphorbia	Species present (1)	Afromontane undifferentiated forest (Fb)	N/A	-	No	-
Flacourtia indica	Marginal species (1)	Evergreen and semi-evergreen bushland and thicket (Be)	N/A	-	-	-
Fleroya rubrostipulata (K.Schum.) Y.F.Deng	Characteristic species (1)	Afromontane rain forest (Fa)	Characteristic species (1)	Afromontane rain forest (Fa)	No	No
Galiniera saxifraga (A.Rich.) Bridson	19% / Species present (2)	Afromontane rain forest (Fa) and Afromontane undifferentiated forest (Fb)	Species present (2)	Afromontane rain forest (Fa) and Lake Victoria transitional rain forest (Ff)	No	No
Garcinia buchananii Baker	Marginal species (1)	Afromontane rain forest (Fa)	Species present (1) and Marginal species (1)	Lake Victoria transitional rain forest (Ff) and Afromontane rain forest (Fa)	No	-
Gardenia ternifolia	Marginal species (1)	Evergreen and semi-evergreen bushland and thicket (Be)	N/A	-	-	Genus is susceptible to Hemileia gardeniae-thunbergiae,Hemileia woodii and Hemileia thomasii
Geophila repens (L.) I.M.Johnst	0.1	N/A	N/A	-	-	-
Geranium arabicum Forssk.	0.06	N/A	N/A	-	-	-
Girardinia sp.	0.01	N/A	N/A	-	-	-
Glycine sp.	0.01	N/A	N/A	-	-	-
Gnidia subcordata	Characteristic species (1)	Evergreen and semi-evergreen bushland and thicket (Be)	N/A	-	No	-
Gouania longispicata Engl.	0	N/A	N/A	-	-	-
Grewia arborea	Characteristic species (1)	Acacia-Commiphora deciduous wooded grassland (Wd)	N/A	N/A	Grewia polygama Grewia tiliaefolia reported	No
Grewia bicolor	Characteristic species (1)	Evergreen and semi-evergreen bushland and thicket (Be)	N/A	N/A	Grewia polygama Grewia tiliaefolia reported	No
Grewia ferruginea	Species present (1)	Afromontane undifferentiated forest (Fb)	N/A	N/A	Grewia polygama Grewia tiliaefolia reported	No
Grewia mollis	Species present (1)	Evergreen and semi-evergreen bushland and thicket (Be)	N/A	N/A	Grewia polygama Grewia tiliaefolia reported	No
Grewia similis	Characteristic species (1)	Evergreen and semi-evergreen bushland and thicket (Be)	N/A	N/A	Grewia polygama Grewia tiliaefolia reported	No
Grewia tembensis	Characteristic species (1)	Evergreen and semi-evergreen bushland and thicket (Be)	N/A	N/A	Grewia polygama Grewia tiliaefolia reported	No
Guizotia abyssinica (L.f.) Cass.	0.01	N/A	N/A	-	-	-
Gymnosporia senegalensis	Marginal species (1)	Evergreen and semi-evergreen bushland and thicket (Be)	N/A	-	-	-
Hagenia abyssinica J.F.Gmel.	Species present (2)	Afromontane rain forest (Fa), Afromontane undifferentiated forest (Fb) and	Species present (2)	Lake Victoria transitional rain forest (Ff) and Afromontane rain forest (Fa)	No	No
Halleria lucida	Characteristic species (1)	Afromontane undifferentiated forest (Fb)	N/A	-	No	-
Harrisonia abyssinica	Species present (1)	Evergreen and semi-evergreen bushland and thicket (Be)	Marginal species (1)	Lake Victoria drier peripheral semi-evergreen Guineo-Congolian rain forest (Fi)	No	-
Harungana madagascariensis Poir.	Species present (1)	Afromontane rain forest (Fa)	Characteristic species (1) and species present (1)	Lake Victoria transitional rain forest (Ff) and Afromontane rain forest (Fa)	No	Species is susceptible to Hemileia harunganae
Helinus mystacinus E. Mey. ex Steud.	0.12	N/A	N/A	-	-	-
Hippocratea africana (Willd.) Loes.	0.07	N/A	N/A	-	-	-
Hippocratea goetzei Loes.	N/A	N/A	N/A	-	-	-
Hypericum revolutum Vahl	Species present (1) and Marginal species (1)	Afromontane undifferentiated forest (Fb) and Afromontane rain forest (Fa)	Marginal species (2)	Lake Victoria transitional rain forest (Ff) and Afromontane rain forest (Fa)	No	-
Hypericum roeperianum	Marginal species (1)	Afromontane undifferentiated forest (Fb)	N/A	-	-	-
Hypoestes aristata (Vahl) Roem. & Schult.	0.3	N/A	N/A	-	-	-
Hypoestes verticillaris L.f.	0.02	N/A	N/A	-	-	-
Ilex mitis Radlk.	Characteristic species (1) and species present (1)	Afromontane undifferentiated forest (Fb) and Afromontane rain forest (Fa)	Marginal species (1) and species present (1)	Lake Victoria transitional rain forest (Ff) and Afromontane rain forest (Fa)	No	-
Impatiens rothii Hook. f.	0.04	N/A	N/A	-	-	-
Indigofera swaziensis	Marginal species (1)	Evergreen and semi-evergreen bushland and thicket (Be)	N/A	-	-	-
Isoglossa punctata (Vahl) Brummitt & J.R.I.Wood	0.17	N/A	N/A	-	-	-
Jasminum abyssinicum Hochst ex DC.	0.3	N/A	N/A	-	-	Genus and species is susceptible to Hemileia hansfordii and Hemileia jasmini
Juniperus procera	Characteristic species (2)	Afromontane undifferentiated forest (Fb) and Evergreen and semi-evergreen bushland and thicket (Be)	N/A	-	No	-
Justicia flava Vahl	0.02	N/A	N/A	-	-	-
Justicia schimperiana (Hochst. ex A. Rich.) T. Anders.	0.09	N/A	N/A	-	-	-
Kigelia moosa Sprague	Species present (1)	Afromontane rain forest (Fa)	Species present (2)	Lake Victoria transitional rain forest (Ff) and Afromontane rain forest (Fa)	No	No
Kiggelaria africana	Characteristic species (1)	Afromontane undifferentiated forest (Fb)	N/A	-	No	-
Lagenaria siceraria (Molina) Standi.	0.11	N/A	N/A	-	-	-
Landolphia buchananii (Hall. f.) Stapf	26% / Marginal species (1)	Afromontane rain forest (Fa)	Marginal species (1)	Afromontane rain forest (Fa)	No	-
Lannea fulva	Marginal species (2)	Afromontane undifferentiated forest (Fb) and Evergreen and semi-evergreen bushland and thicket (Be)	N/A	-	-	-
Lannea humilis	Marginal species (1)	Evergreen and semi-evergreen bushland and thicket (Be)	N/A	-	-	-
Lannea schweinfurthii	Marginal species (1)	Evergreen and semi-evergreen bushland and thicket (Be)	N/A	-	-	-
Lecaniodiscus fraxinifolius subsp. vaughanii (Dunkley) Friis	Marginal species (1)	Evergreen and semi-evergreen bushland and thicket (Be)	Species present (1)	Lake Victoria transitional rain forest (Ff)	No	-
Lepidotrichilia volkensii (Gürke) J.-F.Leroy	62.2% / species present (2)	Afromontane rain forest (Fa) and Afromontane undifferentiated forest (Fb)	Species present (2)	Afromontane rain forest (Fa) and Lake Victoria transitional rain forest (Ff)	No	No
Lippia kituiensis	Marginal species (1)	Evergreen and semi-evergreen bushland and thicket (Be)	N/A	-	-	-
Macaranga capensis (Baill.) Sim.	9%/ Characteristic species (1)	Afromontane rain forest (Fa)	Characteristic species (2)	Afromontane rain forest (Fa) and Lake Victoria transitional rain forest (Ff)	Macaranga indica. Macaranga peltata reported	No
Maerua triphylla	Characteristic species (1)	Evergreen and semi-evergreen bushland and thicket (Be)	N/A	-	No	-
Maesa lanceolata Forssk.	1% / species present (2)	Afromontane rain forest (Fa) and Afromontane undifferentiated forest (Fb)	Species present (2) and marginal species (1)	Lake Victoria transitional rain forest (Ff), Afromontane rain forest (Fa) and Lake Victoria drier peripheral semi-evergreen Guineo-Congolian rain forest (Fi)	No	No
Manilkara butugi Chiov.	Marginal species (1)	Afromontane rain forest (Fa)	Species present (1) and Marginal species (1)	Lake Victoria transitional rain forest (Ff) and Afromontane rain forest (Fa)	No	-
Margaritaria discoidea (Baill.) G.L.Webster	Species present (1)	Afromontane undifferentiated forest (Fb)	Species present (1) and Marginal species (1)	Lake Victoria drier peripheral semi-evergreen Guineo-Congolian rain forest (Fi) and Lake Victoria transitional rain forest (Ff)	No	No
Maytenus acuminata (L.fil.) Loes.	Species present (1) and marginal species (1)	Afromontane rain forest (Fa) and Afromontane undifferentiated forest (Fb)	Species present (2)	Afromontane rain forest (Fa) and Lake Victoria transitional rain forest (Ff)	No	No
Maytenus arbutifolius (Hochst. ex A.Rich.) R.Wilcz.(Hochst. ex A. Rich.) Wilczek	0.12	N/A	N/A	-	-	-
Maytenus gracilipes (Welw. ex Oliv.) Exell	0.02	N/A	N/A	-	-	-
Maytenus heterophylla	Characteristic species (1)	Evergreen and semi-evergreen bushland and thicket (Be)	N/A	-	No	-
Maytenus undata (Thunb.) Blakelock	Species present (1) and Marginal species (2)	Afromontane undifferentiated forest (Fb), Evergreen and semi-evergreen bushland and thicket (Be) and Afromontane rain forest (Fa)	Species present (1) and Marginal species (1)	Lake Victoria transitional rain forest (Ff) and Afromontane rain forest (Fa)	No	No
Milicia excelsa (Welw.) C.C.Berg	Marginal species (1)	Afromontane rain forest (Fa)	Characteristic species (1), species present (1) and Marginal species (1)	Lake Victoria drier peripheral semi-evergreen Guineo-Congolian rain forest (Fi), Lake Victoria transitional rain forest (Ff) and Afromontane rain forest (Fa)	No	-
Millettia dura Dunn	Marginal species (1)	Afromontane rain forest (Fa)	Marginal species (1)	Afromontane rain forest (Fa)	No	-
Millettia ferruginea (Hochst.) Baker	0.2	N/A	N/A	-	-	-
Mimusops kummel Bruce ex A.DC.	Marginal species (1)	Afromontane undifferentiated forest (Fb)	Species present (1)	Lake Victoria transitional rain forest (Ff)	No	-
Morella salicifolia	Marginal species (1)	Afromontane undifferentiated forest (Fb)	N/A	-	-	-
Myrianthus holstii Engl.	Characteristic species (1)	Afromontane rain forest (Fa)	Characteristic species (1)	Afromontane rain forest (Fa)	No	No
Myrsine africana	Species present (1)	Afromontane undifferentiated forest (Fb)	N/A	-	No	-
Neoboutonia macrocalyx Pax	Species present (1)	Afromontane rain forest (Fa)	Characteristic species (1) and species present (1)	Lake Victoria transitional rain forest (Ff) and Afromontane rain forest (Fa)	No	No
Newtonia buchananii (Baker) G.C.C.Gilbert & Boutique	Marginal species (1)	Afromontane rain forest (Fa)	Characteristic species (1), species present (1) and Marginal species (1)	Lake Victoria transitional rain forest (Ff), Lake Victoria drier peripheral semi-evergreen Guineo-Congolian rain forest (Fi) and Afromontane rain forest (Fa)	No	-
Nuxia congesta R.Br. ex Fresen.	Characteristic species (1) and Species present (1)	Afromontane undifferentiated forest (Fb) and Afromontane rain forest (Fa)	Species present (2)	Lake Victoria transitional rain forest (Ff) and Afromontane rain forest (Fa)	No	No
Nuxia floribunda Benth.	Characteristic species (1) and Marginal species (1)	Afromontane undifferentiated forest (Fb) and Afromontane rain forest (Fa)	Marginal species (2)	Afromontane rain forest (Fa) and Lake Victoria transitional rain forest (Ff)	No	-
Ochna holstii Engl.	Characteristic species (1)	Afromontane rain forest (Fa)	Characteristic species (1)	Afromontane rain forest (Fa)	Ochna rufescens Thw. s present in Ceylon - https://www.gbif.org/occurrence/search?taxon_key=3696380) and Ochna lanceolata reported	No
Ocotea kenyensis (Chiov.) Robyns & Wilczek	51.1 / characteristic species (1) and species present (1)	Afromontane undifferentiated forest (Fb) and Afromontane rain forest (Fa)	Species present (1) and marginal (1)	Lake Victoria transitional rain forest (Ff) and Afromontane rain forest (Fa)	No	-
Ocotea usambarensis Engl.	Characteristic species (1)	Afromontane rain forest (Fa)	Characteristic species (1) and Marginal species (1)	Afromontane rain forest (Fa) and Lake Victoria transitional rain forest (Ff)	No	No
Olea capensis L.	Species present (1)	Afromontane undifferentiated forest (Fb)	Characteristic species (1) and species present (2)	Afromontane rain forest (Fa), Lake Victoria drier peripheral semi-evergreen Guineo-Congolian rain forest (Fi) and Lake Victoria transitional rain forest (Ff)	No	No
Olea europaea L.	Characteristic species (2) and species present (1)	Evergreen and semi-Afromontane undifferentiated forest (Fb), Evergreen bushland and thicket (Be) and Afromontane rain forest (Fa)	Species present (1)	Afromontane rain forest (Fa)	No	No
Olea hochstetteri	66.7	N/A	N/A	-	-	-
Olea welwitschii Gilg & G.Schellenb.	0.01	N/A	N/A	-	-	-
Olinia rochetiana A.Juss.	Characteristic species (1) and Marginal species (1)	Afromontane undifferentiated forest (Fb) and Afromontane rain forest (Fa)	Marginal species (2)	Lake Victoria transitional rain forest (Ff) and Afromontane rain forest (Fa)	No	-
Oncoba spinosa	Marginal species (1)	Evergreen and semi-evergreen bushland and thicket (Be)	N/A	-	-	-
Oplismenus compositus P.Beauv.	0.44	N/A	N/A	-	-	-
Ormocarpum kirkii	Marginal species (1)	Evergreen and semi-evergreen bushland and thicket (Be)	N/A	-	-	-
Osyris lanceolata	Marginal species (2)	Afromontane undifferentiated forest (Fb) and Evergreen and semi-evergreen bushland and thicket (Be)	N/A	-	-	-
Oxyanthus speciosus	73.3%	N/A	N/A	-	-	Species is susceptible to Hemileia oxyanthi
Ozoroa insignis	Marginal species (1)	Evergreen and semi-evergreen bushland and thicket (Be)	N/A	-	-	-
Panicum monticola Hook.f.	0.04	N/A	N/A	-	-	-
Pappea capensis	Species present (1)	Evergreen and semi-evergreen bushland and thicket (Be)	N/A	-	No	-
Parinari excelsa Sabine	Characteristic species (1) and Species present (1)	Afromontane rain forest (Fa) and Afromontane undifferentiated forest (Fb)	Characteristic species (2) and Species present (1)	Afromontane rain forest (Fa) and Lake Victoria transitional rain forest (Ff) and Lake Victoria drier peripheral semi-evergreen Guineo-Congolian rain forest (Fi)	No (but high occurences known in Africa Central and South Americas)	No
Paullinia pinnata L.	0.12	N/A	N/A	-	-	-
Pavetta crassipes	Marginal species (1)	Evergreen and semi-evergreen bushland and thicket (Be)	N/A	-	-	Genus is susceptible to Hemileia mildbraedii, Hemileia sydowiorum and Hemileia pavetticola
Peddiea africana Harv.	Marginal species (1)	Afromontane rain forest (Fa)	Species present (1) and Marginal species (1)	Lake Victoria transitional rain forest (Ff) and Afromontane rain forest (Fa)	No	-
Pentas lanceolata K. Schum.	0.13	N/A	N/A	-	-	-
Peperomia abyssinica Miq.	0.07	N/A	N/A	-	-	-
Peperomia tetraphylla (G.Forst.) Hook. & Arn.	0.01	N/A	N/A	-	-	-
Phaylopsis longifolia Sims.	0.07	N/A	N/A	-	-	-
Phoenix reclinata Jacq.	Marginal species (2)	Afromontane rain forest (Fa) and Afromontane undifferentiated forest (Fb)	Marginal species (2)	Afromontane rain forest (Fa) and Lake Victoria transitional rain forest (Ff)	No	-
Phyllanthus limmuensis Cufod.	N/A	N/A	N/A	-	-	-
Phyllanthus sepialis Müll.Arg.	0.11	N/A	N/A	-	-	-
Physalis peruviana L.	0.01	N/A	N/A	-	-	-
Phytolacca dodecandra L'Hér.	Marginal species (2)	Afromontane rain forest (Fa) and Afromontane undifferentiated forest (Fb)	Marginal species (2)	Lake Victoria transitional rain forest (Ff) and Afromontane rain forest (Fa)	No	-
Pilea sp.	0.02	N/A	N/A	-	-	-
Pistacia aethiopica	Species present (1)	Evergreen and semi-evergreen bushland and thicket (Be)	N/A	-	No	-
Pittosporum viridiflorum Sims	Species present (3)	Evergreen and semi-evergreen bushland and thicket (Be), Afromontane rain forest (Fa) and Afromontane undifferentiated forest (Fb)	Species present (2)	Lake Victoria transitional rain forest (Ff) and Afromontane rain forest (Fa)	No	No
Plectranthus L'Her.spp.	0.04	N/A	Marginal species (1)	-	Yes (but this is an entire genus- also present in Cameroon!)	-
Pleiocarpa pycnantha Stapf	Marginal species (1)	Afromontane rain forest (Fa)	Marginal species (3)	Afromontane rain forest (Fa), Lake Victoria drier peripheral semi-evergreen Guineo-Congolian rain forest (Fi) and Lake Victoria transitional rain forest (Ff)	No	-
Podocarpus falcatus (Thunb.) Endl.	88.9%	N/A	Podocarpus latifolius (2) and P. Henkelii (1) only	-	No	-
Podocarpus henkelii Stapf ex Dallim. & A.B.Jacks.	Species present (1)	Afromontane rain forest (Fa)	Species present (1)	Afromontane rain forest (Fa)	No	No
Podocarpus latifolius Blume	Characteristic species (2)	Afromontane rain forest (Fa) and Afromontane undifferentiated forest (Fb)	Characteristic species (1) and Marginal species (1)	Afromontane rain forest (Fa) and Lake Victoria transitional rain forest (Ff)	No	No
Polypodium sp.	0.02	N/A	N/A	-	-	-
Polyscias fulva (Hiern) Harms	68.9% / species present (1)	Afromontane rain forest (Fa)	Species present (3)	Afromontane rain forest (Fa), Lake Victoria transitional rain forest (Ff) and Lake Victoria drier peripheral semi-evergreen Guineo-Congolian rain forest (Fi)	No	No
Pouteria adolfi-friedericii (Engl.) A.Meeuse	Characteristic species (1)	Afromontane rain forest (Fa)	Characteristic species (1) and Marginal species (1)	Afromontane rain forest (Fa) and Lake Victoria transitional rain forest (Ff)	No	No
Pouteria altissima	Species present (1)	Afromontane rain forest (Fa)	Characteristic species (2) and Species present (1)	Lake Victoria transitional rain forest (Ff), Lake Victoria drier peripheral semi-evergreen Guineo-Congolian rain forest (Fi) and Afromontane rain forest (Fa)	No	No
Prunus africana (Hook.fil.) Kalkm.	Characteristics species (2)	Afromontane rain forest (Fa) and Afromontane undifferentiated forest (Fb)	Characteristic species (2) and species present (1)	Lake Victoria transitional rain forest (Ff), Afromontane rain forest (Fa) and Lake Victoria drier peripheral semi-evergreen Guineo-Congolian rain forest (Fi)	No	-
Psiadia punctulata	Characteristic species (1)	Evergreen and semi-evergreen bushland and thicket (Be)	N/A	-	No	-
Psychotria mahonii	Species present (1)	Afromontane rain forest (Fa)	Species present (2)	Afromontane rain forest (Fa) and Lake Victoria transitional rain forest (Ff)	Maybe (Psychotria moonii Hook.f. is present in Sri Lanka: https://www.gbif.org/species/2922037)	Genus is susceptible to Hemileia holstii
Psychotria orophila E.M.A.Petit	N/A	N/A	Only Psychotria mahonii (species present 2)	-	Maybe (Psychotria moonii Hook.f. is present in Sri Lanka: https://www.gbif.org/species/2922037)	Genus is susceptible to Hemileia holstii
Psydrax parviflora (Afzel.) Bridson	Species present (1)	Afromontane rain forest (Fa)	Species present (2)	Afromontane rain forest (Fa) and Lake Victoria transitional rain forest (Ff)	No	No
Psydrax schimperiana (A.Rich.) Bridson	3 / Characteristic speceis (1) and marginal species (1)	Afromontane undifferentiated forest (Fb) and Evergreen and semi-evergreen bushland and thicket (Be)	Only Psydrax parviflora (species present 2)	-	No	-
Pterolobium stellatum (Forssk.) Chiov .	12%/ Characteristic species (1), species present (1) and marginal species (1)	Evergreen and semi-evergreen bushland and thicket (Be), Afromontane undifferentiated forest (Fb) and Afromontane rain forest (Fa)	Marginal species (3)	Lake Victoria drier peripheral semi-evergreen Guineo-Congolian rain forest (Fi), Lake Victoria transitional rain forest (Ff) and Afromontane rain forest (Fa)	No	-
Pupalia lappacea (L.) A.Juss.	0.01	N/A	N/A	-	-	-
Rapanea melanophloeos (L.) Mez	Characteristic species (1) and Species present (1)	Afromontane undifferentiated forest (Fb) and Afromontane rain forest (Fa)	Species present (2)	Lake Victoria transitional rain forest (Ff) and Afromontane rain forest (Fa)	No	No
Rauvolfia caffra Sond.	Marginal species (1)	Afromontane rain forest (Fa)	Marginal species (1)	Afromontane rain forest (Fa)	No	-
Rhamnus prinoides L'Heri	51.1%/ Species present (2)	Afromontane rain forest (Fa) and Afromontane undifferentiated forest (Fb)	Species present (2)	Afromontane rain forest (Fa) and Lake Victoria transitional rain forest (Ff)	Genus widespread	Genus is susceptible to rust fungus: Puccinia coronata Peturson reported on Rhamnus spp. in the spermogonial (0) and aecial rust stages (I) (Arthus, 1934 pp. 152; Nazareno et al. 2017).
Rhamnus staddo	Marginal species (1)	Evergreen and semi-evergreen bushland and thicket (Be)	N/A	-	-	-
Rhoicissus revoilii	Marginal species (1)	Evergreen and semi-evergreen bushland and thicket (Be)	N/A	-	-	-
Rhoicissus tridentata	Species present (2)	Evergreen and semi-evergreen bushland and thicket (Be) and Afromontane undifferentiated forest (Fb)	N/A	-	No	-
Rhus longipes	Marginal species (1)	Afromontane undifferentiated forest (Fb)	N/A	-	-	-
Rhus natalensis Bernh. ex Krauss	13%/ Characteristic species (1) and Species present (1)	Evergreen and semi-evergreen bushland and thicket (Be) and Afromontane undifferentiated forest (Fb)	N/A	-	No	-
Rhus pyroides	Marginal species (2)	Afromontane undifferentiated forest (Fb) and Evergreen and semi-evergreen bushland and thicket (Be)	N/A	-	-	-
Rinorea angustifolia Baill.	Marginal species (1)	Afromontane rain forest (Fa)	Marginal species (2)	Afromontane rain forest (Fa) and Lake Victoria transitional rain forest (Ff)	No	-
Ritchiea albersii Gilg	Species present (1) and Marginal species (1)	Afromontane undifferentiated forest (Fb) and Afromontane rain forest (Fa)	Species present (1) and Marginal species (1)	Lake Victoria transitional rain forest (Ff) and Afromontane rain forest (Fa)	No	No
Rothmannia urcelliformis Bullock. ex Robyns	Marginal species (2)	Afromontane undifferentiated forest (Fb) and Afromontane rain forest (Fa)	Species present (1) and marginal species (1)	Lake Victoria transitional rain forest (Ff) and Afromontane rain forest (Fa)	No	-
Rubus apetalus Poir.	Marginal species (2)	Afromontane undifferentiated forest (Fb) and Afromontane rain forest (Fa)	Species present (1) and marginal species (1)	Lake Victoria transitional rain forest (Ff) and Afromontane rain forest (Fa)	Genus widespread	Species and genus is susceptible to rust fungus: Kuehneola uredinis (Link) Arthur in either the uredinal (II) and telial (III) rust stages (Van Reenen, 1995; MyCoPortal 2018)
Rubus steudneri Schweinf.	0.19	N/A	N/A	-	-	-
Rubus volkensii Engl.	Marginal species (1)	Afromontane undifferentiated forest (Fb)	Marginal species (1)	Lake Victoria transitional rain forest (Ff)	No	-
Rytigyna neglecta Robyns	0.01	N/A	N/A	-	-	-
Sambucus ebulus L.	Marginal species (1)	Afromontane rain forest (Fa)	Marginal species (1)	Afromontane rain forest (Fa)	No	-
Sanicula europaea L.	0.03	N/A	N/A	-	-	-
Sapium ellipticum (Hochst.) Pax	N/A	N/A	N/A	-	-	-
Sarcostemma viminale	Characteristic species (1)	Evergreen and semi-evergreen bushland and thicket (Be)	N/A	-	No	-
Scadoxus multiflorus Rafm.	0.01	N/A	N/A	-	-	-
Schefflera abyssinica Harms	Species present (1) and marginal species (2)	Afromontane undifferentiated forest (Fb) and Afromontane rain forest (Fa)	Marginal species (1) and species present(1)	Lake Victoria transitional rain forest (Ff) and Afromontane rain forest (Fa)	No	-
Schefflera volkensii Harms	Species present (2)	Afromontane undifferentiated forest (Fb) and Afromontane rain forest (Fa)	Marginal species (1) and species present(1)	Lake Victoria transitional rain forest (Ff) and Afromontane rain forest (Fa)	No	-
Schrebera alata Welw.	Characteristic species (1) adn Species present (1)	Evergreen and semi-evergreen bushland and thicket (Be) and Afromontane undifferentiated forest (Fb)	Marginal species (1)	Lake Victoria transitional rain forest (Ff)	No	-
Scutia myrtina Kurz	Characteristic species (1) and Marginal species (2)	Evergreen and semi-evergreen bushland and thicket (Be) , Afromontane undifferentiated forest (Fb) and Afromontane rain forest (Fa)	Marginal species (3)	Lake Victoria drier peripheral semi-evergreen Guineo-Congolian rain forest (Fi), Lake Victoria transitional rain forest (Ff) and Afromontane rain forest (Fa)	No (but occurences known in Southern India)	-
Seleria sp.	0.01	N/A	N/A	-	-	-
Senna didymobotrya (Fresen.) H.S.Irwin & Barneby	Species present (1) and marginal species (1)	Afromontane undifferentiated forest (Fb) and Evergreen and semi-evergreen bushland and thicket (Be)	Marginal species (1)	Lake Victoria transitional rain forest (Ff)	Yes (https://www.gbif.org/species/2957556)	No
Senna petersiana (Bolle) Lock	0.01	N/A	N/A	-	-	-
Shirakiopsis elliptica (Hochst.) Esser	Species present (1) and Marginal species (1)	Afromontane rain forest (Fa) and Afromontane undifferentiated forest (Fb)	Characteristic species (1) and species present (2)	Lake Victoria transitional rain forest (Ff), Lake Victoria drier peripheral semi-evergreen Guineo-Congolian rain forest (Fi) and Afromontane rain forest (Fa)	No	No
Sinarundinaria alpina (K.Schum.) C.S.Chao & Renvoize	Species present (2)	Afromontane rain forest (Fa) and Afromontane undifferentiated forest (Fb)	Species present (1)	Afromontane rain forest (Fa)	No	No
Smilax anceps Willd.	Marginal species (1)	Afromontane rain forest (Fa)	Marginal species (2)	Afromontane rain forest (Fa) and Lake Victoria transitional rain forest (Ff)	No	-
Solanecio cydoniifolius	Marginal species (1)	Evergreen and semi-evergreen bushland and thicket (Be)	N/A	-	-	-
Solanecio mannii (Hook.f.) C.Jeffrey	Marginal species (3)	Afromontane rain forest (Fa), Afromontane undifferentiated forest (Fb) and Evergreen and semi-evergreen bushland and thicket (Be)	Marginal species (1)	Afromontane rain forest (Fa)	No	-
Solanum aculeastrum Dunal	Marginal species (1)	Afromontane rain forest (Fa)	Species present (1) and Marginal species (1)	Lake Victoria transitional rain forest (Ff) and Afromontane rain forest (Fa)	No (but occurences known in Southern India https://www.gbif.org/species/2929801)	-
Solanum benderianum G.W.Schimp. ex C.H.Wright	0.02	N/A	Species present (1)	-	No	-
Solanum giganteum Jacq.	0.13	N/A	N/A	-	-	-
Steganotaenia araliacea	Marginal species (1)	Evergreen and semi-evergreen bushland and thicket (Be)	N/A	-	-	-
Stellaria mannii Hook. f.	0.01	N/A	N/A	-	-	-
Stephania abyssinica Walp.	0.1	N/A	N/A	-	-	-
Stereospermum kunthianum	Marginal species (1)	Evergreen and semi-evergreen bushland and thicket (Be)	N/A	-	-	-
Strombosia scheffleri Engl.	Characteristic species (1)	Afromontane rain forest (Fa)	Characteristic species (2) and species present (1)	Afromontane rain forest (Fa), Lake Victoria transitional rain forest (Ff) and Lake Victoria drier peripheral semi-evergreen Guineo-Congolian rain forest (Fi)	No	No
Strychnos henningsii	Marginal species (1)	Evergreen and semi-evergreen bushland and thicket (Be)	N/A	-	-	-
Strychnos mitis S.Moore	82.2%	N/A	Species present (1)	Lake Victoria drier peripheral semi-evergreen Guineo-Congolian rain forest (Fi)	Strychnos nux-vomica reported	No
Suregada procera (Prain) Croizat	0.15	N/A	N/A	-	-	-
Symphonia globulifera L.f.	Species present (1)	Afromontane rain forest (Fa)	Characteristic species (1) and Species present (2)	Lake Victoria transitional rain forest (Ff), Afromontane rain forest (Fa) and Lake Victoria drier peripheral semi-evergreen Guineo-Congolian rain forest (Fi)	No (but high occurences known in Southern India) Central and South America and Africa)	No
Synsepalum brevipes (Baker) T.D.Penn.	Species present (1)	Afromontane rain forest (Fa)	Species present (2)	Afromontane rain forest (Fa) and Lake Victoria drier peripheral semi-evergreen Guineo-Congolian rain forest (Fi)	No	No
Syzygium cordatum Hochst.	Species present (1) and marginal species (1)	Afromontane rain forest (Fa) and Afromontane undifferentiated forest (Fb)	Species present (1)	Afromontane rain forest (Fa)	Syzygium aqueum Syzygium assimile Syzygium cumini Syzygium gardneri Syzygium jambos Syzygium lewisii Alston Syzygium makul Syzygium neesianum Syzygium operculatum Syzygium rubicundum Syzygium umbrosum Syzygium zeylanicum reported	No
Syzygium guineense DC.	57.8%/ Characteristic species (1) and species present (1)	Afromontane rain forest (Fa) and Afromontane undifferentiated forest (Fb)	Characteristic species (2)	Lake Victoria transitional rain forest (Ff) and Afromontane rain forest (Fa)	Syzygium aqueum Syzygium assimile Syzygium cumini Syzygium gardneri Syzygium jambos Syzygium lewisii Alston Syzygium makul Syzygium neesianum Syzygium operculatum Syzygium rubicundum Syzygium umbrosum Syzygium zeylanicum reported	No
Tabernaemontana pachysiphon Stapf	Species present (1)	Afromontane rain forest (Fa)	Species present (2) and marginal species (1)	Afromontane rain forest (Fa), Lake Victoria transitional rain forest (Ff) and Lake Victoria drier peripheral semi-evergreen Guineo-Congolian rain forest (Fi)	No	No
Tabernaemontana stapfiana Britten	Characteristic species (1)	Afromontane rain forest (Fa)	Characteristic species (1)	Afromontane rain forest (Fa)	No	No
Tarchonanthus camphoratus	Characteristic species (1)	Evergreen and semi-evergreen bushland and thicket (Be)	N/A	-	No	-
Tarenna graveolens	Characteristic species (1)	Evergreen and semi-evergreen bushland and thicket (Be)	N/A	N/A	Tarenna asiatica reported	No
Teclea nobilis Del.	0.22	N/A	Only Vepris nobilis (speceis present 3)	-	No	-
Teclea simplicifolia (Engl.) Verdoorn	0.1	N/A	N/A	-	-	-
Tectaria gemmifera (Fée) Alston	0.02	N/A	N/A	-	-	-
Terminalia brownii	Marginal species (1)	Evergreen and semi-evergreen bushland and thicket (Be)	N/A	-	-	-
Tetradenia riparia	Marginal species (1)	Evergreen and semi-evergreen bushland and thicket (Be)	N/A	-	-	-
Thalictrum rhynchocarpum Q. Dillon & A. Ric	0.11	N/A	N/A	-	-	-
Tiliacora troupinii Cufod.	N/A	N/A	N/A	-	-	-
Tinnea aethiopica	Characteristic species (1)	Evergreen and semi-evergreen bushland and thicket (Be)	N/A	-	No	-
Toddalia asiatica Lam.	0.04	N/A	N/A	-	-	-
Trema orientalis (L.) Blume	6%/ Marginal species (2)	Afromontane rain forest (Fa) and Afromontane undifferentiated forest (Fb)	Species present (1) and Marginal species (2)	Lake Victoria transitional rain forest (Ff), Afromontane rain forest (Fa) and Lake Victoria drier peripheral semi-evergreen Guineo-Congolian rain forest (Fi)	No	-
Trichilia dregeana Harv. & Sond.	Marginal species (1)	Afromontane rain forest (Fa)	Species present (2) and marginal species (1)	Lake Victoria transitional rain forest (Ff), Lake Victoria drier peripheral semi-evergreen Guineo-Congolian rain forest (Fi) and Afromontane rain forest (Fa)	No	-
Trilepisium madagascariense DC.	N/A	N/A	Species present (2)	Lake Victoria drier peripheral semi-evergreen Guineo-Congolian rain forest (Fi) and Lake Victoria transitional rain forest (Ff)	No	-
Triumfetta rhomboidea Jacq.	0.02	N/A	N/A	-	-	-
Turraea holstii Gürke	0.01	N/A	Characteristic species (1)	Lake Victoria transitional rain forest (Ff)	No	-
Turraea mombassana	Characteristic species (1)	Evergreen and semi-evergreen bushland and thicket (Be)	N/A	-	No	-
Turraea nilotica	Characteristic species (1)	Evergreen and semi-evergreen bushland and thicket (Be)	N/A	-	No	-
V. wollastonii S. Moore	0.01	N/A	N/A	-	-	-
Vangueria apiculata K.Schum.	Species present (1) and Marginal species (2)	Evergreen and semi-evergreen bushland and thicket (Be), Afromontane rain forest (Fa) and Afromontane undifferentiated forest (Fb)	Marginal species (1)	Afromontane rain forest (Fa)	No	Genus susceptible to Hemileia thomasii and Hemileia woodii
Vangueria infausta	Marginal species (1)	Evergreen and semi-evergreen bushland and thicket (Be)	N/A	-	-	Genus susceptible to Hemileia thomasii and Hemileia woodii
Vangueria madagascariensis	Species present (2)	Afromontane undifferentiated forest (Fb) and Evergreen and semi-evergreen bushland and thicket (Be)	N/A	-	No	Genus susceptible to Hemileia thomasii and Hemileia woodii
Vepris dainellii (Pic.Serm.) Kokwaro	77.8%/ Species present (1)	Afromontane undifferentiated forest (Fb)	Vepris nobilis only (3)	-	No	-
Vepris nobilis (Delile) W.Mziray	Characteristic species (2) and Species present (1)	Afromontane undifferentiated forest (Fb), Evergreen and semi-evergreen bushland and thicket (Be) and Afromontane rain forest (Fa)	Species present (3)	Lake Victoria transitional rain forest (Ff), Lake Victoria drier peripheral semi-evergreen Guineo-Congolian rain forest (Fi) and Afromontane rain forest (Fa)	No	No
Vepris simplicifolia	Characteristic species (1)	Evergreen and semi-evergreen bushland and thicket (Be)	N/A	-	No	-
Vepris trichocarpa	Characteristic species (1)	Evergreen and semi-evergreen bushland and thicket (Be)	N/A	-	No	-
Vernonia amygdalina Del.	Species present (1)	Afromontane undifferentiated forest (Fb)	Marginal species (2)	Lake Victoria transitional rain forest (Ff) and Lake Victoria drier peripheral semi-evergreen Guineo-Congolian rain forest (Fi)	No	-
Vernonia auriculifera Hiern	Marginal species (1)	Afromontane rain forest (Fa)	Species present (1) and Marginal species (2)	Lake Victoria drier peripheral semi-evergreen Guineo-Congolian rain forest (Fi), Afromontane rain forest (Fa) and Lake Victoria transitional rain forest (Ff)	No	-
Vernonia brachycalyx	Characteristic species (1)	Evergreen and semi-evergreen bushland and thicket (Be)	N/A	-	No	-
Vernonia hochstetteri Sch. Bip. ex Walp.	0.03	N/A	N/A	-	-	-
Vernonia myriantha Hook.fil.	Marginal species (2)	Afromontane rain forest (Fa) and Afromontane undifferentiated forest (Fb)	Speceis present (1) and Marginal species (1)	Lake Victoria transitional rain forest (Ff) and Afromontane rain forest (Fa)	No	-
Vernonia urticifolia A. Rich.	0.01	N/A	N/A	-	-	-
Vitex fischeri Gürke	Species present (1)	Afromontane rain forest (Fa)	Species present (1)	Afromontane rain forest (Fa)	Vitex altissima Vitex leucoxylon reported	No
Warburgia salutaris (G.Bertol.) Chiov.	71.1%	N/A	Warburgia ugandensis (2) only	-	No	-
Whitfieldia elongata De Wild. & T.Durand	N/A	N/A	N/A	-	-	-
Xymalos monospora (Harv.) Baill. ex Warb.	Characteristic species (2)	Afromontane rain forest (Fa) and Afromontane undifferentiated forest (Fb)	Characteristic species (2)	Afromontane rain forest (Fa) and Lake Victoria transitional rain forest (Ff)	No	No
Zanthoxylum chalybeum	Marginal species (1)	Evergreen and semi-evergreen bushland and thicket (Be)	N/A	-	-	-
Zanthoxylum gilletii (De Wild.) Waterman	Species present (1)	Afromontane rain forest (Fa)	Species present (2) and marginal species (1)	Lake Victoria transitional rain forest (Ff), Afromontane rain forest (Fa) and Lake Victoria drier peripheral semi-evergreen Guineo-Congolian rain forest (Fi)	No	No
Zanthoxylum rubescens	Species present (1)	Afromontane rain forest (Fa)	Species present (2)	Afromontane rain forest (Fa) and Lake Victoria transitional rain forest (Ff)	No	No
Zanthoxylum usambarense	Species present (2)	Evergreen and semi-evergreen bushland and thicket (Be) andAfromontane undifferentiated forest (Fb)	N/A	-	No	-
Zehneria sp.	0.01	N/A	N/A	-	-	-
Ziziphus abyssinica	Species present (1)	Evergreen and semi-evergreen bushland and thicket (Be)	N/A	-	No	-
Ziziphus mucronata	Marginal species (1)	Evergreen and semi-evergreen bushland and thicket (Be)	N/A	-	-	-
Ziziphus pubescens	Marginal species (1)	Evergreen and semi-evergreen bushland and thicket (Be)	N/A	-	-	-
